# Supplementary material for: Cord Blood Acute Phase Reactants Predict Early Onset Neonatal Sepsis in Preterm Infants
Source: PLoS One. 2017 Jan 3;12(1):e0168677. doi: 10.1371/journal.pone.0168677 (PMC5207723; doi:10.1371/journal.pone.0168677)
Supplement: S4 Table — (XLSX) [file pone.0168677.s004.xlsx]

## Sheet: Sheet1
Gestational age	Birth weight	Gender	Multiple gestation	PROM	Preeclampsia	Clinical chorioamnionitis	Sepsis category	Day of life first positive culture	Organism in EOS culture	Source of LOS culture	Any Placental AI	Stage of Maternal AI	Stage of Fetal AI	Funisitis	Tissue Plasminogen Activator	Ferritin	Fibrinogen	Procalcitonin	Serum Amyloid A	Haptoglobin	C-reactive Protein	a-2-macroglobulin	Serum Amyloid P
weeks	grams	0M_1F	0no_1yes	0no_1yes	0no_1yes	0no_1yes	1provEOS_2presEOS_3LOS_4control	day, 0=na	0=na 1=ecolignr 2=gbs 3=listeria 4=proteus 5=hflu 6= saureus 7=CONS	0=na 1=blood 2=ett 3=csf	0no_1yes	_0123	_0123	0no_1yes	ng/ml	ng/ml	g/l	ng/ml	mg/L	mg/dl	mg/L	mg/dl	mg/l
27.14	1170	0	0	1	0	1	1	1	1	0	1	2	2	1	1.819	66.007	0.0157	17.944	16.526	2.53275	9.546	60.8385	2.361
30.43	1670	0	0	1	0	1	1	1	1	0	1	2	2	1	2.454	36.721	0.043485	8.371	11.114	39.2513	1.533	48.0848	2.497
26	755	1	1	0	0	0	1	1	4	0	1	2	3	1	2.427	50.755	0.035066	3.819	5.956	0.2324	0.32039	102.067	12.355
33.29	2330	0	0	1	0	0	1	1	2	0	1	2	2	1	4.693	61.814	0.105961	8.585	5.524	1.1153	1.0435	128.823	2.067
31.71	1790	0	0	1	0	0	1	1	1	0	1	2	2	1	12.399	32.199	0.176291	8.632	5.533	101.371	25.496	73.4857	12.777
32.29	1385	1	1	0	0	0	1	3	2	0	1	1	1	0	3.573	58.982	0.063518	6.745	5.104	3.9586	0.2458	73.8333	2.4445
29.57	1390	0	0	1	0	0	1	1	5	0	1	2	2	1	3.573	89.317	0.048711	5.651	7.583	2.2487	10.839	78.0489	7.416
33.86	2311	1	1	1	0	0	1	1	1	0	1	2	2	1	2.695	43.558	0.040623	4.502	4.03	3.32085	0.27727	123.822	2.6905
30	1540	1	0	0	0	0	1	1	1	0	1	2	2	1	5.484	25.45	0.166533	10.436	7.947	5.34725	0.574925	95.0611	12.5965
34.29	2950	0	0	0	0	1	1	1	3	0	1	2	2	1	7.125	75.972	0.23297	13.466	17.093	21.1319	13.4325	117.398	7.169
27.71	720	0	0	1	0	1	1	2	1	0	1	3	2	1	4.093	83.008	0.10016	10.369	13.179	142.684	76.357	114.922	6.2925
25.86	835	0	0	1	0	1	1	1	1	0	1	3	2	1	5.937	459.481	0.164541	14.122	14.972	16.2974	28.409	69.6251	5.66
30	1665	0	1	0	0	0	2	0	0	0	0	0	0	0	2.508	10.167	0.026449	2.754	0.02237	0.071497	0.10367	60.3166	0.95149
28.57	1195	0	0	0	1	0	2	0	0	0	0	0	0	0	5.371	13.869	0.093171	3.999	0.25948	0.053393	0.05364	52.0972	1.838
32	1500	0	0	0	1	0	2	0	0	0	0	0	0	0	7.721	28.172	0.13893	5.988	0.38381	0.1119	0.05185	117.388	3.429
27.71	990	0	0	1	0	0	2	0	0	0	0	0	0	0	9.298	31.915	0.096814	4.537	0.42739	0.2667	0.1293	59.7709	1.376
27	1090	0	1	1	0	0	2	0	0	0	0	0	0	0	2.209	31.362	0.04284	4.418	0.11968	0.1674	0.02784	43.3843	2.962
29.7	1360	0	1	1	0	0	2	0	0	0	0	0	0	0	9.568	13.741	0.072623	8.632	0.46245	0.1276	0.03487	68.0601	2.658
29.71	1605	0	0	0	0	0	2	0	0	0	1	3	2	1	9.35	48.728	0.216874	7.321	9.242	29.0024	32.15	51.5209	12.786
33.71	2135	1	0	0	0	0	2	0	0	0	0	0	0	0	4.068	9.422	0.127246	8.01	0.19927	0.18595	0.04919	102.73	1.01919
27.57	800	0	0	0	0	0	2	0	0	0	0	0	0	0	3.573	104.857	0.027586	3.644	0.141	0.31575	0.317965	109.051	2.634
32.86	1450	0	0	1	0	0	2	0	0	0	1	3	1	1	6.865	19.849	0.113062	4.606	0.3136	0.9371	0.08776	63.49	2.183
29	1435	0	1	1	0	0	2	0	0	0	0	0	0	0	2.016	18.387	0.020823	1.729	0.08889	0.1858	0.03989	46.9536	1.122
27.14	795	0	0	0	1	0	2	0	0	0	0	0	0	0	2.593	30.145	0.02589	2.557	0.16128	1.2282	0.06453	46.3748	2.198
29.43	1080	1	0	1	0	1	2	0	0	0	1	2	2	1	9.965	68.446	0.264846	43.637	15.926	11.0443	26.356	53.7504	5.59
26.43	790	0	0	0	0	0	2	0	0	0	1	2	3	1	5.757	18.758	0.114393	8.655	0.34658	1.3725	0.73419	127.809	8.45
36.71	3490	0	0	0	0	0	2	0	0	0	0	0	0	0	13.412	8.624	0.161277	10.184	0.78159	0.1047	0.20976	87.849	10.08
27.29	1000	0	0	0	0	1	2	0	0	0	0	0	0	0	3.673	31.079	0.082838	7.199	0.19683	0.129418	0.07892	66.3146	0.83087
28.14	995	0	0	0	0	0	2	0	0	0	1	3	2	1	10.211	23.091	0.093999	4.928	5.158	101.371	3.091	87.9974	11.379
30.57	1550	0	1	0	0	0	2	0	0	0	0	0	0	0	4.263	21.805	0.117405	8.155	0.22334	0.2532	0.02877	65.9719	1.4135
32	1635	0	1	1	0	0	2	0	0	0	1	1	2	1	1.875	46.152	0.010588	2.019	2.205	0.6576	0.2838	98.8232	2.687
34.71	1850	1	1	0	0	0	2	0	0	0					11.416	58.656	0.282649	7.321	0.42769	0.1176	0.03253	115.017	2.32
33.14	2270	0	0	1	0	1	2	0	0	0	1	2	2	0	4.239	105.314	0.084923	11.861	12.443	18.6576	21.8065	145.963	3.979
29.57	1285	0	1	0	0	0	2	0	0	0	0	0	0	0	3.623	12.044	0.083791	7.049	0.12775	0.1378	0.01474	69.6944	1.132
33.29	2265	0	0	1	0	1	2	0	0	0	1	1	1	0	6.712	139.834	0.125891	12.858	11.948	4.29755	4.781	109.612	1.7775
29.86	1195	0	0	0	1	0	2	0	0	0	0	0	0	0	8.73	17.431	0.175006	5.006	0.33648	0.087954	0.05739	85.0277	2.496
28.57	1125	0	1	0	0	0	2	0	0	0	1	1	0	0	3.164	7.66	0.027297	1.729	0.1741	0.049104	0.03795	77.1519	0.69125
29.43	1360	0	1	1	0	0	2	0	0	0					10.046	74.825	0.216381	9.675	6.475	17.6898	9.93	114.474	7.53
31.86	1860	1	1	0	1	0	2	0	0	0	0	0	0	0	0.96106	23.97	0.005381	1.32	0.04356	0.1173	0.05254	66.0027	1.756
31.86	1690	1	1	0	1	0	2	0	0	0	0	0	0	0	1.823	19.192	0.017993	1.729	0.10479	0.086155	0.04302	101.141	2.55
28.71	915	0	0	0	1	0	2	0	0	0	0	0	0	0	7.38	19.995	0.063119	5.402	0.35847	0.1019	0.04471	82.783	1.305
26.71	585	1	1	1	0	0	2	0	0	0	0	0	0	0	1.3	28.932	0.013153	1.458	0.06068	0.4499	0.08924	46.9426	1.58
26.71	945	0	0	1	0	0	3	7	0	1	0	0	0	0	1.15	20.431	0.00476	1.32	0.05352	0.1605	0.0679	64.1297	1.188
28.57	1155	1	1	0	0	0	3	11	0	1	1	1	0	0	5.86	47.988	0.087445	4.606	0.2897	0.054827	0.07855	59.9919	1.39
25.86	960	0	1	0	0	0	3	18	0	1	0	0	0	0	2.401	11.614	0.023136	1.729	0.11986	0.077151	0.01724	46.1935	0.54642
31.4	1525	0	0	1	0	0	3	7	0	1	0	0	0	0	14.607	13.249	0.180051	7.012	0.53617	0.1423	0.06838	89.806	4.861
29.29	785	1	0	0	0	0	3	7	0	1	0	0	0	0	6.543	22.973	0.048893	4.142	0.33858	0.3697	0.03078	123.601	3.297
28.14	1140	1	1	1	0	0	3	16	0	1	0	0	0	0	11.368	11.14	0.173797	6.079	0.49569	0.1493	0.04571	82.0608	1.153
24.43	760	0	1	0	0	0	3	10	0	1					4.558	72.161	0.044976	4.202	0.25426	0.2244	0.04951	58.1984	1.118
26.14	1145	1	0	0	0	0	3	10	0	1	1	2	2	1	4.283	51.008	0.037367	2.972	0.29457	0.5281	0.04717	80.5096	4.403
29.43	1075	0	1	0	0	0	3	31	0	1	1	1	0	0	7.123	35.236	0.121212	4.606	0.29939	0.061294	0.01693	87.0409	1.166
28.29	1225	0	0	0	0	0	3	21	0	1	1	2	1	1	10.815	49.802	0.189652	8.427	0.40813	0.063454	0.03115	65.918	0.90521
26.29	875	1	0	0	0	0	3	7	0	1	1	2	2	1	8.479	90.62	0.113764	5.402	5.159	5.2293	5.023	70.2593	10.234
29.29	1135	1	0	0	1	0	3	13	0	1	0	0	0	0	6.778	43.46	0.076059	5.006	0.34978	0.1518	0.129	52.1586	2.289
28.29	880	0	0	0	1	0	3	33	0	1	0	0	0	0	5.816	11.916	0.083274	4.606	0.3089	0.078232	0.02895	93.9376	0.64308
25.71	560	0	0	0	1	0	3	30	0	1	1	2	3	1	8.059	18.973	0.189037	5.402	0.34978	0.1889	0.22367	126.485	1.931
29	1260	0	0	1	0	0	3	7	0	1	1	2	2	0	7.38	58.524	0.103248	6.181	0.34978	3.8331	0.10575	74.7528	5.815
30.29	1520	1	1	1	0	0	4	0	0	0	0	0	0	0	6.08	30.917	0.107004	3.795	0.2897	0.097649	0.04531	90.1432	2.928
26.43	1170	0	1	0	0	0	4	0	0	0	1	1	0	0	5.549	30.566	0.074413	3.385	0.24898	0.1654	0.02266	65.0116	1.074
30.86	1355	0	0	1	0	0	4	0	0	0	1	2	2	1	5.549	69.751	0.069175	4.202	0.29457	0.4987	0.15811	152.915	3.94
25.86	860	1	1	0	0	0	4	0	0	0	0	0	0	0	1.823	22.604	0.016915	1.729	0.10479	0.05698	0.01341	45.4774	0.59109
26.57	1060	0	0	0	0	0	4	0	0	0	1	1	1	0	2.589	11.626	0.054796	5.329	0.10329	0.083408	0.03382	59.1079	1.439
28.86	1100	0	0	0	1	0	4	0	0	0	0	0	0	0	9.144	21.665	0.159081	7.321	0.40013	0.063454	0.01855	68.4278	1.045
30.29	1500	1	0	1	0	0	4	0	0	0	1	2	2	1	5.208	45.334	0.178898	9.56	0.38857	0.1136	0.02135	75.9486	2.752
29.43	1420	1	0	0	0	0	4	0	0	0	1	1	0	0	6.08	14.019	0.106725	4.202	0.25948	0.068138	0.02548	55.1904	2.9
26	835	1	0	0	0	0	4	0	0	0	1	2	0	0	1.183	49.166	0.002776	0.35347	0.02237	0.3488	0.04278	74.5639	0.80982
29	1205	0	0	0	0	0	4	0	0	0	1	1	0	0	7.466	37.72	0.163862	5.402	0.34978	0.065615	0.01666	44.849	0.88681
32.29	1510	1	1	0	1	0	4	0	0	0	0	0	0	0	7.123	37.583	0.158017	5.006	0.34095	0.1059	0.02412	70.3855	4.157
36	1750	0	1	0	1	0	4	0	0	0	0	0	0	0	5.727	22.315	0.082162	6.181	0.33198	0.1336	0.03015	101.765	1.849
31.71	2100	1	1	0	0	0	4	0	0	0	0	0	0	0	6.518	30.215	0.093576	6.181	0.32744	6.3548	0.41438	50.1116	5.567
29	1230	0	0	1	0	0	4	0	0	0	1	1	0	0	4.551	56.41	0.130313	7.938	0.32374	0.081892	0.19813	65.7382	1.076
34.14	2900	1	0	0	0	0	4	0	0	0	0	0	0	0	8.696	6.457	0.086161	4.142	0.4673	0.2031	0.1172	133.259	8.39
32.71	1770	1	0	0	1	0	4	0	0	0	0	0	0	0	4.044	25.094	0.145206	8.797	0.62846	1.098	0.52683	156.473	20.5785
27.71	995	1	0	1	0	0	4	0	0	0	1	2	2	0	13.613	46.477	0.193726	10.352	4.285	1.9578	0.73937	57.8118	3.919
34.29	2855	1	0	0	0	0	4	0	0	0	0	0	0	0	4.455	93.125	0.125915	7.938	0.20899	0.16325	0.08905	98.6449	1.03833
28	1115	0	0	0	0	0	4	0	0	0	0	0	0	0	4.019	20.44	0.104004	7.349	0.18448	0.2332	0.026025	87.0679	2.4065
28.57	980	1	0	0	0	0	4	0	0	0	1	1	0	0	11.576	18.59	0.12337	8.278	0.51847	0.099967	0.01605	76.1902	0.79947
30.43	1375	0	1	1	0	0	4	0	0	0	1	1	0	0	4.407	49.914	0.093007	8.937	0.26044	0.23455	0.0703	99.1835	2.593
35.57	1955	1	0	0	1	0	4	0	0	0	1	0	1	0	11.576	20.021	0.130812	8.278	0.52737	0.08913	0.02997	123.072	1.63
33.29	2225	0	0	1	0	0	4	0	0	0	1	2	0	0	3.822	25.379	0.101349	7.497	0.18696	0.2523	0.068665	102.228	1.738
26.43	935	1	0	0	0	0	4	0	0	0	1	1	0	0	3.063	18.999	0.063368	5.49	0.1592	0.132061	0.03532	46.6129	0.60479
33.14	2805	1	0	1	0	0	4	0	0	0	0	0	0	0	12.348	19.962	0.183251	6.827	0.51847	0.22	0.22591	119.439	2.267
27.43	895	1	1	0	0	0	4	0	0	0	1	1	0	0	3.698	17.649	0.062252	6.592	0.16432	0.162911	0.054495	73.2206	0.765515
27.43	1055	1	1	0	0	0	4	0	0	0	0	0	0	0	4.113	11.763	0.029781	3.342	0.23177	0.1188	0.06692	49.5255	0.79947
30.29	1710	0	0	0	0	0	4	0	0	0	1	1	0	0	12.297	82.564	0.151118	8.983	0.56191	0.2242	0.01795	86.1355	1.534
28.86	1050	0	1	0	0	0	4	0	0	0	1	3	1	0	14.161	25.076	0.262512	9.502	1.244	1.9671	0.65347	135.739	7.454
31.71	2130	1	1	0	1	0	4	0	0	0	0	0	0	0	3.371	57.439	0.065697	6.438	0.19437	0.079234	0.024945	41.8058	0.64286
